# Supplementary material for: The Genetic Landscape of Inherited Retinal Diseases in a Mexican Cohort: Genes, Mutations and Phenotypes
Source: Genes (Basel). 2021 Nov 19;12(11):1824. doi: 10.3390/genes12111824 (PMC8624043; doi:10.3390/genes12111824)
Supplement: Supplementary file 1 [file genes-12-01824-s001.zip]

Archive with 1 entries (1 files):
- Supplementary Data.pdf
